# Supplementary material for: A district-level ensemble model to enhance dengue prediction and control for the Mekong Delta Region of Vietnam
Source: PLoS Negl Trop Dis. 2025 Sep 29;19(9):e0013571. doi: 10.1371/journal.pntd.0013571 (PMC12507206; doi:10.1371/journal.pntd.0013571)
Supplement: S1 — (XLSX) [file pntd.0013571.s006.xlsx]

## Sheet: Models
Model	lag3_y	spatial factor	temporal factor	spatio-temporal interactions	Sesonality	prediomentent	urban_dic	Population_density	Population_density* urban_dic	cluster	cluster *lag3_avg_min_daily_temp	Inmigration_Rate*urban_dic	Poverty_Rate	Poverty_Rate* lag3_total_rainfall_ab* Population_density	Hygienic_Water_Access	Hygienic_Water_Access*lag3_avg_min_daily_temp	Hygienic_Toilet_Access	cluster	lag3_monthly_cum_ppt	lag3_avg_min_daily_temp	lag3_avg_daily_wind	lag3_avg_daily_humid	lag3_avg_max_daily_temp	lag3_total_rainfall_ab	Monthly_Average_Income_Percapita	lag3_number_of_outbreak_response	Total_Passenger	urban_dic* lag3_total_rainfall_ab	Inmigration_Rate	BI_larvae	HI_larvae	DI	urban_dic* lag3_total_rainfall_ab	lag3_log_cum_inc_12m ((the cumulative incidence in the last 12 months)	lag3_log_cum_inc_24m (the cumulative incidence in the last 24 months)	lag3_log_cum_inc_36m ((the dengue cases in the last 36 months)	dengue cases in the previous 2 months	dengue cases in the previous 3 months	dengue cases in the previous 4 months	dengue cases in the previous 5 months	sin12	cos12
mod1		iid	ar1ar1
mod2		iid	ar1
mod3		iid	ar1
mod4		iid	ar1
mod5		iid	ar1
mod6		iid	ar1
mod7		bym	ar1
mod8		bym	ar1
mod9		bym	ar1
mod10		bym	ar1
mod11		bym	ar1
mod12		iid	ar1
mod13		TYPE2	TYPE2	TYPE2
mod14		TYPE2	TYPE2	TYPE2
mod15		TYPE2	TYPE2	TYPE2
mod16		TYPE2	TYPE2	TYPE2
mod17		TYPE2	TYPE2	TYPE2
mod18		TYPE2	TYPE2	TYPE2
mod19		TYPE3	TYPE3	TYPE3
mod20		TYPE3	TYPE3	TYPE3
mod21		TYPE3	TYPE3	TYPE3
mod22		TYPE3	TYPE3	TYPE3
mod23		TYPE3	TYPE3	TYPE3
mod24		TYPE3	TYPE3	TYPE3
mod25		TYPE4	TYPE4	TYPE4
mod26		TYPE4	TYPE4	TYPE4
mod27		TYPE4	TYPE4	TYPE4
mod28		TYPE4	TYPE4	TYPE4
mod29		TYPE4	TYPE4	TYPE4
mod30		TYPE4	TYPE4	TYPE4
mod31		TYPE2	TYPE2	TYPE2
mod32		TYPE2	TYPE2	TYPE2
mod33		TYPE2	TYPE2	TYPE2
mod34		TYPE2	TYPE2	TYPE2
mod35		TYPE2	TYPE2	TYPE2
mod36		TYPE4	TYPE4	TYPE4
mod37		TYPE4	TYPE4	TYPE4
mod38		TYPE4	TYPE4	TYPE4
mod39		TYPE4	TYPE4	TYPE4
mod40		TYPE4	TYPE4	TYPE4
mod41		TYPE4	TYPE4	TYPE4
mod42		TYPE4	TYPE4	TYPE4
mo43		iid	ar1ar1
mod44		iid	ar1
mod45		bym	ar1
mod46		bym	ar1
mod47		bym	ar1
mod48		iid	ar1
mod49		besag	ar1	Type2
mod50		besag	ar1	Type2
mod51		besag	ar1	Type2
mod52		besag	ar1	Type2
mod53		besag	ar1	TYPE2
mod54		iid	ar1
mod55		iid	ar1
mod56		iid	ar1
mod57		iid	ar1
mod58		iid	ar1
mod59		iid	ar1
mod60		besag	ar1	Type2
mod61		besag	ar1	Type2
PC_lags_weather		ALL Variables and use best 10 that explain more than 80-90% of the variance in the data
PC_lags	ALL Variables and use best 10 that explain more than 80-90% of the variance in the data
PC_weather
hhh4_np
hhh4_power
hhh4_power_precip_temp
hhh4_basic
hhh4_power_precip_temp_endmc1
hhh4_power_precip_temp_endmc2
hhh4_power_cum_lag24
hhh4_power_lag12

## Sheet: Column_Descriptions
Column Name	Description
Model	Identifier for each model specification tested, combining covariates and model components.
lag3_y	Inclusion of a 3-month lag of dengue incidence (response variable) as a covariate.
spatial factor	Whether spatial random effects are included to capture geographic variation across districts.
temporal factor	Whether temporal random effects (e.g., seasonality) are included to capture time trends.
spatio-temporal interactions	Whether interaction terms between spatial and temporal effects are included to model spaceâ€“time dependence.
Sesonality	Seasonal effect captured via harmonic terms or month indicators.
prediomentent	Indicator of predominant dengue serotype or circulating strain in the period.
urban_dic	Factor indicating urban classification: 1 if Urbanization_Rate > 40%, 0 otherwise.
Population_density	Number of people per square kilometer in each district.
Population_density* urban_dic	Interaction term between population density and urban classification.
cluster	Cluster assignment of districts based on hierarchical clustering of dengue incidence time series (using dynamic time warping ( DTW)).
cluster *lag3_avg_min_daily_temp	Interaction between DTW-based cluster assignment and the three-month lagged average minimum daily temperature.
Inmigration_Rate*urban_dic	Interaction between rate of inward migration and urban classification.
Poverty_Rate	Proportion of population living below the poverty line in each district.
Poverty_Rate* lag3_total_rainfall_ab* Population_density	Three-way interaction between poverty rate, lagged total rainfall, and population density.
Hygienic_Water_Access	Proportion of households with access to safe (hygienic) water sources.
Hygienic_Water_Access*lag3_avg_min_daily_temp	Interaction between hygienic water access and lagged average minimum daily temperature.
Hygienic_Toilet_Access	Proportion of households with access to hygienic sanitation facilities.
lag3_monthly_cum_ppt	Three-month lagged cumulative precipitation (sum of monthly rainfall).
lag3_avg_min_daily_temp	Three-month lagged average minimum daily temperature.
lag3_avg_daily_wind	Three-month lagged average daily wind speed.
lag3_avg_daily_humid	Three-month lagged average daily relative humidity.
lag3_avg_max_daily_temp	Three-month lagged average maximum daily temperature.
lag3_total_rainfall_ab	Three-month lagged total rainfall above baseline (absolute total rainfall).
Monthly_Average_Income_Percapita	Monthly per capita average income of the district population.
lag3_number_of_outbreak_response	Number of outbreak response actions taken in the previous three months.
Total_Passenger	Total number of incoming passengers into the district (mobility proxy).
urban_dic* lag3_total_rainfall_ab	Interaction between urban classification and three-month lagged total rainfall.
Inmigration_Rate	Rate of inward migration per unit population.
BI_larvae	Breteau Index: number of containers with Aedes larvae per 100 houses inspected.
HI_larvae	House Index: percentage of houses infested with Aedes larvae.
DI	Larval Density Index: measure of mosquito larval density.
urban_dic* lag3_total_rainfall_ab	Interaction between urban classification and three-month lagged total rainfall.
lag3_log_cum_inc_12m ((the cumulative incidence in the last 12 months)	Log-transformed cumulative dengue incidence over the previous 12 months.
lag3_log_cum_inc_24m (the cumulative incidence in the last 24 months)	Log-transformed cumulative dengue incidence over the previous 24 months.
lag3_log_cum_inc_36m ((the dengue cases in the last 36 months)	Log-transformed cumulative dengue incidence over the previous 36 months.
dengue cases in the previous 2 months	Count of dengue cases reported in the two months prior to the observation date.
dengue cases in the previous 3 months	Count of dengue cases reported in the three months prior to the observation date.
dengue cases in the previous 4 months	Count of dengue cases reported in the four months prior to the observation date.
dengue cases in the previous 5 months	Count of dengue cases reported in the five months prior to the observation date.
sin12	Sine term for 12 month seasonal cycle (seasonality harmonic).
cos12	Cosine term for 12 month seasonal cycle (seasonality harmonic).
iid	Independent random effect at district level (exchangeable).
CAR	Conditional Autoregressive model: spatial smoothing using a neighborhood structure (intrinsic CAR).
RW	Random Walk: temporal smoothing model where each time point depends on the previous one (e.g., RW1 for first-order random walk).
bym	The besag-york-mollié model combining structured and unstructured spatial effects.
besag	Intrinsic conditional autoregressive (ICAR) spatial smoothing model.
ar1	First-order autoregressive temporal random effect (AR(1)).
TYPE1	Interaction of unstructured spatial and unstructured temporal effects (iid × iid), no additional structure.
TYPE2	Interaction of unstructured spatial effect and structured temporal effect (iid × RW), temporal structure only.
TYPE3	Interaction of structured spatial effect and unstructured temporal effect (CAR × iid), spatial structure only.
TYPE4	nteraction of structured spatial and structured temporal effects (CAR × RW), both spatial and temporal structure.
